# Supplementary material for: Two rare cases of primary clear cell adenocarcinoma of the urethra: clinical experience, case report and literature review
Source: Front Oncol. 2025 Feb 12;15:1539312. doi: 10.3389/fonc.2025.1539312 (PMC11861585; doi:10.3389/fonc.2025.1539312)
Supplement: Supplementary file 8 [file Table1.xlsx]

## Sheet: Sheet1
Supplementary Table 1: Detailed characteristics of 33 previously reported cases. In columns “Pre-treatment Metastases” and “Post-treatment Metastases”, “N” represents the absence of metastatic lesion. In columns “Subsequent chemotherapy after primary treatment” and “Subsequent chemotherapy after primary treatment”, “0” represents that no corresponding treatment has been administered and “1” repre…
Researchers	Year	Age	Gender	Symptoms	Imaging features/ cystoscope findings	Size (mm)	Pre-treatment Metastases	Primary treatment methods	Surgical protocol	Subsequent chemotherapy after primary treatment	Subsequent radiotherapy after primary treatment	Post-treatment metastasis	PFS (months)	OS (months)	IHC results
Chen	2024	58	F	dysuria,frequent micturition	an ovoid mass of soft tissue around the urethra,unclear with the vaginal wall	40*38*33	N	surgery	Anterior pelvic exenteration, partial bladder preservation and cystostomy	-	-	Not reported	Not reported	Not reported	CK-P (+), CK7 (+), Napsin-A (+), CEA (individual +), HNF1 b (diffuse +), Pax-8 (+), GATA-3 (partial +), EMA (-), ER (-), PR (-), Ki67 (hot spot 80 % +), P53 (±), D240 (-), CD117 (-), SALL4 (-), P504s (+)
Miao	2023	67	F	hematouria，frequent micturition	a round soft tissue mass around the urethra with a capsule and clear boundary	60*47*53	N	surgery	Urethral resection combined with anterior pelvic organ resection and ileal conduit constructio	0	0	N	Not reached (12 months from diagnosis)	Not reached (12 months from diagnosis)	CK7 (+),GK20 (-), P63 (-), CDX-2 (-), PAX-2 (-), CA9 (-)
Padilla	2021	69	F	-	occupied the anterior and posterior wall of proximal urethra and invaded the anterior vaginal wall	18	N	surgery	Urethrectomy with cystectomy and lymphadenectomy	1	1	Bone and Lung	5	Not reported	CK7/CA125/PAX8 (+);CK5/6/CK8/18/CEA (partially +);Ki-67 (40% +); PD-L1 (-)
Abdelwahab	2021	70	F	urinary retention, abdominal distention, pain	sessile mass extending to the bladder neck and part of trigone with narrowing urethra	40	Local extension, multiple bilateral pelvic lymphatic metastasis	surgery	Cystectomy	1	1	Bone	1.25	Not reported	PAX8 (+);Napsin-A/GATA3 (patchy +);P63 (-)
Shields	2020	40	F	slow urinary flow and urgency,hematouria	a soft tissue mass near the proximal urethra	40*37	Pelvic lymph node	chemotheapy, immunotherapy	-	1	1	Peritoneal metastasis	12	14	periodic acid-Schiff/CK AE1/AE3/CK7/PAX8/CD15 (+); Ki-67 (25%-30% +); mucicarmine/CK20/p63/CK 5/6 (-)
Sugimura	2019	56	M	hematouria	a cystic lesion in postatic urethra,and a papillary tumor nodule was observed in the lesion during the transurethral resection	-	N	surgery	Radical cystourethrectomy with an ileal conduit and urethrectomy	0	0	N	Not reached (5 months from diagnosis)	Not reached (5 months from diagnosis)	CK7/PAX-8 (+); CK20/CK-HMW (weakly +); p63/PSA (-)
Zeng	2018	54	F	dysuria	a solid mass between the anterior vaginal wall and the posterior urethral wall, at the level of vaginal fornix with smooth margins	40*30*30	Not reported	surgery	(1) Transurethral resection of tumor (2) Anterior pelvic exenteration and ileal-conduit diversion 8 months later due to recurrence	0	0	Pulmonary and pelvic lymph node	8	14	CK7/Ki-67/EMA (+);CK5/6/CK20/P63 (-)
Rane	2017	67	F	obstructive urinary symptoms and pain	peripheral enhancing lesion in urethra, and extending into the lower part of bladder	50*40*30	Local extension, abdominal and inguinal lymphatic metastasis	1.chemotherapy; 2.surgery	Bladder exenteration surgery with hysterectomy and bilateral salpingo-oophorectomy with ureteric implantation into rectum	-	-	Not reported	Not reached	Not reached	CK7 (+); CK20 (-); PSA (-); CDX2 (-)
Lin	2016	58	F	dysuria, frequency, nocturia, and urinary retention,hematuria	a large, locally invasive periurethral mass with erosion into the anterior vagina wall	-	Pelvic and para-aortic lymphatic metastasis, bone metastasis involving ribs and vertebra	radiological therapy	-	1	0	Not reported	Not reached (5 months from diagnosis)	Not reached (5 months from diagnosis)	HNF1β (+)
Leidberg	2015	67	F	hematouria	urethral diverticulum	-	N	surgery	Radical cystourethrectomy	-	-	N	Not reached (72 months from diagnosis)	Not reached (72 months from diagnosis)	-
		51	F	hematouria	left side of the bladder neck and proximal urethra	-	N	surgery	Radical cystourethrectomy	0	0	N	Not reached (60 months from diagnosis)	Not reached (60 months from diagnosis)	-
		56	F	vaginal bleeding	extended through the external urethral meatus	-	Obturator fossa lymphnode	surgery	Radical cystourethrectomy	1	0	N	Not reached (6 months from diagnosis)	Not reached (6 months from diagnosis)	-
		62	F	vaginal bleeding	urethra	-	Lymphnode	surgery	Anterior exenteration	0	1	Local recurrence	12	Not reported	-
Lewis	2015	36	M	burning micturition and poor urinary flow	irregular wall thickening involving penobulbar region of the urethra in MRI with multiple papillary leisions in bulbous urethra and penile under cystoscope	-	N	radiological therapy	-	1	0	N	Not reached (11 months from diagnosis)	Not reached (11 months from diagnosis)	-
Scantling	2013	47	F	hematuria, hesitancy, straining, and urge incontinence	nodular enhancing mass in urethral diverticulum	44*32*36	N	surgery	Robotic assisted radical anterior exenteration with Indiana pouch creation	0	0	N	Not reached (12 months from diagnosis)	Not reached (12 months from diagnosis)	-
Whitworth	2012	62	F	physical examination	urethral wall and the periurethral soft tissue	50	Pelvic lymph node	surgery	Radical cystectomy with ileal conduit	0	1	Not reported	Not reported	12	-
		51	F	hematuria, urinary retention	periurethral mass on MRI	39	N	neoadjuvant radiological therapy	-	-	-	Not appliable	Not appliable	Not appliable	-
Liu	2012	39	M	urinary hesitancy	urethra	-	Pelvic lymph node	surgery	Transurethral resection	0	1	Iliac, inguinal, supraclavicular, mediastinal, and hilar metastasis	3	29	CK7/CAM 5.2 (+); CK20/α-fetoprotein/CDX-2/PSA (-)
Han	2012	54	F	hematouria,urinary retention	a low attenuated mass with a cystic portion	38*43	Paraaortic space and the pelvic cavity	-	-	-	-	Not reported	Not reported	Not reported	CK7/P504S (+);CK20/p63/PSA (-)
Trabelsi	2009	56	F	hematouria	cystoscopy revealed a tumor protruding from the posterior urethral wall with a severe thickening of the bladder wall on CT images	25*20*20	N	surgery	Urethrocystectomy,ileal conduit	0	0	N	Not reached (3 months from diagnosis)	Not reached (3 months from diagnosis)	PSA/DAKO/L-1838 (-)
Sun	2008	71	F	urinary retention	urethra and periurethral soft tissue	50*45*45	Right pelvic and iliac lymph nodes	1.chemotherapy/radiological therapy; 2.surgery due to recurrence	Radical cystectomy and total hysterectomy	0	0	Perineural and lymphatic invasions/positive surgical margin	36	40	P504S/CK7/K903 (+); CK20/CA125/P63 (-)
		59	F	hematouria, infection	multiple small, soft, tan, papillary nodules in distal urethral diverticulum	30*25*13	N	surgery	Urethral diverticulectomy	0	0	Not reported	Not reported	36	P504S/CK7/CA125/K903 (+); CK20/P63 (-)
Miller	2008	48	F	hematouria,lower urinary tract symptom	peripheral enhancing lesion about the proximal urethra	25*22	N	surgery	Anterior exenteration with ileal conduit urinary diversion	0	0	N	Not reached (24 months from diagnosis)	Not reached (24 months from diagnosis)	-
Adams	2007	62	F	hematuria, upper tract infection and urinary retention	a high attenuation mass that encircled the posterior urethra	38	N	surgery	Radical cystectomy with anterior pelvic exenteration	0	0	N	Not reached (9 months from diagnosis)	Not reached (9 months from diagnosis)	CK7 (+); CK20/CA-125 (-)
Gogus	2003	44	M	obstructive urinary symptom	a friable solid tumoral lesion in the bladder neck and the entire urethra	-	Internal iliac lymphnode	surgery	Radical cystoprostatectomy, and urethrectomy with ileal conduit urinary diversion	1	0	Para-aortic lymphatic metastasis	5	10	-
Mai	2000	68	F	-	papillary friable mass within a urethral diverticulum	30*30*27	Not reported	surgery	Cysto-urethrectomy and total hysterectomy with bilateral salpingooophorectomy	-	-	Not reported	Not reported	Not reported	prostatic acid phosphatase/PSA (-)
Doria	1996	45	F	menometrorrhagia	firm periurethral mass between the proximal urethra and bladder neck	20*20*5	Regional lumph nodes	surgery	Anterior pelvic exenteration	-	-	Not reported	Not reached (24 months from diagnosis)	Not reached (24 months from diagnosis)	-
Hull	1987	49	F	urinary retention	around the urethra	-	Not reported	surgery	Anterior pelvic exenteration	-	-	Not reported	Not reported	Not reported	-
Young	1985	54	F	urinary tract infection	posterior wall of mid-urethra	10	N	surgery	Cysto-urethrectomy	0	0	N	Not reached (120 months from diagnosis)	Not reached (120 months from diagnosis)	-
		37	F	swelling and pain of vagina	periurethral tissue	20	N	surgery	Anterior pelvic exenteration	0	0	N	Not reached (36 months from diagnosis)	Not reached (36 months from diagnosis)	-
Tanabe	1982	50	F	hematouria	proximal urethral diverticulum	30*25	N	1. radiological therapy; 2.surgery due to insignificant therapeutic effect of radiotherapy	Anterior pelvic exenteration and ileal-conduit diversion	0	0	N	Not reached (31 months from diagnosis)	Not reached (31 months from diagnosis)	-
Cantrell	1981	68	M	hematouria,urinary retention	a friable frondlike papillary lesion in postatic urethra	10	Iliac lymph node	radiological therapy	-	-	-	Bone and Lung	23	28	-
Konnak	1973	56	F	hematouria, infection	a movable periurethral mass	50*50	N	surgery	Anterior pelvic exenteration and ileal-conduit diversion	0	0	N	Not reached (18 months from diagnosis)	Not reached (18 months from diagnosis)	-
